# Supplementary material for: Determination of technology-critical elements in seafood reference materials by inductively coupled plasma-tandem mass spectrometry
Source: Anal Bioanal Chem. 2023 Dec 23;416(11):2797–807. doi: 10.1007/s00216-023-05081-z (PMC11009730; doi:10.1007/s00216-023-05081-z)
Supplement: Supplementary file 2 — Supplementary file2 (XLSX 28 KB) [file 216_2023_5081_MOESM2_ESM.xlsx]

## Sheet: BCR-668
	BCR-668 certified elements													BCR-668 measured elements (500 mg) MW7000
		Mass fraction based on dry mass
	Element	Certified value [µg/kg]	Expanded Uncertainty [µg/kg]	Number of datasets p		t-factor	Uncertainty [µg/kg]							Element	measured [µg/kg]	U(k=2) [µg/kg]	U(k=1) [µg/kg]	Δm [µg/kg]	uΔ [µg/kg]	UΔ [µg/kg]	significant difference?
	Ce	89	7	11		2.22814	3.14164							La	77	13	6.5	3	7.00142	14.0028	no
	Dy	8.9	0.6	9		2.306	0.26019							Ce	92	23	11.5	3	11.9214	23.8428	no
	Er	4.5	0.5	9		2.306	0.216825							Pr	13	3	1.5	0.7	1.56592	3.13183	no
	Eu	2.79	0.16	11		2.22814	0.0718088							Nd	48	9	4.5	6	4.82274	9.64548	no
	Gd	13	0.6	9		2.306	0.26019							Sm	11	3	1.5	0.2	1.54112	3.08225	no
	La	80	6	9		2.306	2.6019							Eu	2.6	0.8	0.4	0.19	0.406395	0.812789	no
	Lu	0.389	0.024	6		2.57058	0.00933641							Gd	12	2.4	1.2	1	1.22788	2.45577	no
	Nd	54	4	9		2.306	1.7346							Tb	1.6	0.5	0.25	0.02	0.254321	0.508642	no
	Pr	12.3	1.1	7		2.44691	0.449546							Dy	8.5	2.2	1.1	0.4	1.13035	2.26071	no
	Sm	11.2	0.8	10		2.26216	0.353645							Ho	1.8	0.6	0.3	0	0.3	0.6	no
	Tb	1.62	0.12	6		2.57058	0.046682							Er	4.8	2.7	1.35	0.3	1.3673	2.7346	no
	Tm	0.48	0.08	8		2.36462	0.033832							Tm	0.6	0.4	0.2	0.12	0.947005	1.89401	no
	Y	59	5	6		2.57058	1.94508							Yb	2.7	2.1	1.05	0.1	1.05	2.1	no
	Th	10.7	1.2	7		2.44691	0.490414							Lu	0.5	0.5	0.25	0.111	0.250174	0.500349	no
	U	56	5	8		2.36462	2.1145
														Element	measured [mg/kg]	U(k=2) [mg/kg]	U(k=1) [mg/kg]	Δm [mg/kg]	uΔ [mg/kg]	UΔ [mg/kg]	significant difference?
	Uncertanty: Half-width of the 95 % confidence interval of the mean													Zn	56	6	3	14.7	3.02655	6.0531	yes
														Cd	0.27	0.04	0.02	0.005	0.0228254	0.0456508	no
	BCR-668 indicative values
														BCR-668 measured elements (100 mg) MW 7000
		Mass fraction based on dry mass
	Element	Indicative value	Standard deviation											Element	measured [µg/kg]	U(k=2) [µg/kg]	U(k=1) [µg/kg]	Δm [µg/kg]	uΔ [µg/kg]	UΔ [µg/kg]	significant difference?
	Ho	1.8	0.6	[µg/kg]										La	87	24	12	7	12.2788	24.5577	no
	Sc	8.5	1.8	[µg/kg]										Ce	110	50	25	21	25.1966	50.3932	no
	Yb	2.8	0.5	[µg/kg]										Pr	15	7	3.5	2.7	3.52875	7.0575	no
	As	7.1	0.5	[mg/kg]										Nd	55	25	12.5	1	12.6198	25.2396	no
	Cd	0.275	0.011	[mg/kg]										Sm	11	6	3	0.2	3.02077	6.04154	no
	Cr	0.37	0.06	[mg/kg]										Eu	2.6	1.8	0.9	0.19	0.90286	1.80572	no
	Cs	13.8	1.5	[µg/kg]										Gd	13	8	4	0	4.00845	8.01691	no
	Mo	1.99	0.15	[mg/kg]										Tb	1.8	1.2	0.6	0.18	0.601813	1.20363	no
	Zn	70.7	0.4	[mg/kg]										Dy	10	9	4.5	1.1	4.50752	9.01503	no
														Ho	1.8	1.5	0.75	0	0.75	1.5	no
														Er	7	7	3.5	2.5	3.50671	7.01342	no
														Tm	0.8	1.1	0.55	0.32	0.55104	1.10208	no
														Yb	5	7	3.5	2.2	3.5	7	no
														Lu	1.1	1.3	0.65	0.711	0.650067	1.30013	no
														Element	measured [mg/kg]	U(k=2) [mg/kg]	U(k=1) [mg/kg]	Δm [mg/kg]	uΔ [mg/kg]	UΔ [mg/kg]	significant difference?
														Zn	73.5	2.8	1.4	2.8	1.45602	2.91204	no
														Cd	0.35	0.07	0.035	0.075	0.0366879	0.0733757	yes
														BCR-668 measured elements (100 mg) CEM Mars 6
														Element	measured [µg/kg]	U(k=2) [µg/kg]	U(k=1) [µg/kg]	Δm [µg/kg]	uΔ [µg/kg]	UΔ [µg/kg]	significant difference?
														La	77	22	11	3	12.53	25.0599	no
														Ce	87	21	10.5	2	12.6194	25.2389	no
														Pr	14	6	3	1.7	3.19531	6.39062	no
														Nd	48	17	8.5	6	9.39415	18.7883	no
														Sm	11	7	3.5	0.2	3.59026	7.18053	no
														Eu	2.6	1.6	0.8	0.19	0.815843	1.63169	no
														Gd	12	7	3.5	1	3.55106	7.10211	no
														Tb	1.5	1.3	0.65	0.12	0.660984	1.32197	no
														Dy	8	6	3	0.9	3.05941	6.11882	no
														Ho	1.6	1.2	0.6	0.2	0.848528	1.69706	no
														Er	4	3	1.5	0.5	1.58114	3.16228	no
														Tm	0.5	0.6	0.3	0.02	0.310483	0.620967	no
														Yb	2	4	2	0.8	2.06155	4.12311	no
														Lu	0.4	0.5	0.25	0.011	0.251149	0.502299	no
														Element	measured [mg/kg]	U(k=2) [mg/kg]	U(k=1) [mg/kg]	Δm [mg/kg]	uΔ [mg/kg]	UΔ [mg/kg]	significant difference?
														Zn	68	10	5	2.7	5.01597	10.0319	no
														Cd	0.32	0.1	0.05	0.045	0.0511957	0.102391	no
														compared to indicative value

## Sheet: NIST SRM 2976
	NIST SRM 2976 certified elements													NIST SRM 2976 measured elements (500 mg) MW7000
		Mass fraction based on dry mass
	Element	Certified value [mg/kg]	Expanded Uncertainty [mg/kg]			coverage factor k-factor	Uncertainty [mg/kg]							Element	measured [µg/kg]	U(k=2) [µg/kg]	U(k=1) [µg/kg]	Δm [µg/kg]	uΔ [µg/kg]	UΔ [µg/kg]	significant difference?
	As	13.3	1.8			4.3	0.418605							Ce	0.115	0.013	0.0065	0.006	0.00711002	0.01422	no
	Cd	0.82	0.16			4.3	0.0372093							Eu	0.0024	0.0006	0.0003	0	0.000318865	0.000637731	no
	Cu	4.02	0.33			4.3	0.0767442
	Fe	171	4.9			4.3	1.13953							Element	measured [mg/kg]	U(k=2) [mg/kg]	U(k=1) [mg/kg]	Δm [mg/kg]	uΔ [mg/kg]	UΔ [mg/kg]	significant difference?
	Pb	1.19	0.18			4.3	0.0418605							Zn	128	8	4	9	5.01399	10.028	no
	Se	1.8	0.15			4.3	0.0348837							Cd	0.83	0.06	0.03	0.01	0.0477968	0.0955936	no
	Zn	137	13			4.3	3.02326							Al	160	20	10	26	10.3518	20.7036	yes
														Element	measured [%]	U(k=2) [%]	U(k=1) [%]	Δm [%]	uΔ [%]	UΔ [%]	significant difference?
	NIST SRM 2976 indicative values													Mg	0.424	0.027	0.0135	0.106	0.0225069	0.0450138	yes
		Mass fraction based on dry mass
	Element	Certified value [mg/kg]	Expanded Uncertainty [mg/kg]	Number of datasets p		t-factor	Uncertainty [g/kg]
	Al	134	34	2		12.7062	2.67586							NIST SRM 2976 measured elements (100 mg) MW7000
	Cr	0.5	0.16	2		12.7062	0.0125923
	Ni	0.93	0.12	7		2.44691	0.0490414
	Ag	0.011	0.005	2		12.7062	0.000393509							Element	measured [µg/kg]	U(k=2) [µg/kg]	U(k=1) [µg/kg]	Δm [µg/kg]	uΔ [µg/kg]	UΔ [µg/kg]	significant difference?
	Sn	0.096	0.039	2		12.7062	0.00306937							Ce	0.13	0.05	0.025	0.021	0.0251655	0.050331	no
	Br	329	15	5		2.77645	5.40259							Eu	0.0023	0.0016	0.0008	0.0001	0.000807264	0.00161453	no
	Ce	0.109	0.008	5		2.77645	0.00288138
	Cs	0.027	0.001	5		2.77645	0.000360173							Element	measured [mg/kg]	U(k=2) [mg/kg]	U(k=1) [mg/kg]	Δm [mg/kg]	uΔ [mg/kg]	UΔ [mg/kg]	significant difference?
	Co	0.61	0.02	17		2.11991	0.00943438							Zn	155	6	3	18	4.25912	8.51823	yes
	Eu	0.0024	0.0003	5		2.77645	0.000108052							Cd	1.03	0.14	0.07	0.21	0.079275	0.15855	yes
	Mn	33	2	4		3.18245	0.628447							Al	190	160	80	56	80.0447	160.089	no
	Rb	4.14	0.09	5		2.77645	0.0324156
	Sc	0.0146	0.0003	5		2.77645	0.000108052							Element	measured [%]	U(k=2) [%]	U(k=1) [%]	Δm [%]	uΔ [%]	UΔ [%]	significant difference?
	Sr	93	2	5		2.77645	0.720346							Mg	0.398	0.023	0.0115	0.132	0.0213673	0.0427346	yes
	Th	0.011	0.002	5		2.77645	0.000720346
	Uncertanty: Half-width of the 95 % confidence interval of the mean
														NIST SRM 2976 measured elements (100 mg) MW7000
		Mass fraction based on dry mass
	Element	Certified value [%]	Expanded Uncertainty [%]	Number of datasets p		t-factor	Uncertainty %
	Ca	0.76	0.03	5		2.77645	0.0108052							Element	measured [µg/kg]	U(k=2) [µg/kg]	U(k=1) [µg/kg]	Δm [µg/kg]	uΔ [µg/kg]	UΔ [µg/kg]	significant difference?
	Cl	5.7	0.5	5		2.77645	0.180086							Ce	0.1	0.019	0.0095	0.009	0.00992735	0.0198547	no
	Mg	0.53	0.05	5		2.77645	0.0180086							Eu	0.002	0.0014	0.0007	0.0004	0.00070829	0.00141658	no
	K	0.97	0.05	4		3.18245	0.0157112
	Na	3.5	0.1	4		3.18245	0.0314224							Element	measured [mg/kg]	U(k=2) [mg/kg]	U(k=1) [mg/kg]	Δm [mg/kg]	uΔ [mg/kg]	UΔ [mg/kg]	significant difference?
														Zn	148	29	14.5	11	14.8118	29.6236	no
														Cd	0.97	0.2	0.1	0.15	0.106698	0.213397	no
														Al	140	40	20	6	20.1782	40.3564	no
														Element	measured [%]	U(k=2) [%]	U(k=1) [%]	Δm [%]	uΔ [%]	UΔ [%]	significant difference?
														Mg	0.5	0.09	0.045	0.03	0.0484697	0.0969394	no
														compared to indicative value
